# Supplementary material for: Treatment for Retinopathy of Prematurity in Twins: The Small Twin without High Birth Weight Discordant Is Not at Increased Risk
Source: Children (Basel). 2022 Jun 15;9(6):891. doi: 10.3390/children9060891 (PMC9222126; doi:10.3390/children9060891)
Supplement: Supplementary file 1 [file children-09-00891-s001.zip]

Archive with 1 entries (1 files):
- children-1737668-SI.pdf
